# Supplementary material for: Structure and Fungicidal Activity of Secondary Metabolites Isolated from Trichoderma hamatum b-3
Source: J Fungi (Basel). 2024 Oct 31;10(11):755. doi: 10.3390/jof10110755 (PMC11595493; doi:10.3390/jof10110755)
Supplement: Supplementary file 1 [file jof-10-00755-s001.zip]

Archive with 1 entries (1 files):
- jof-3251846-supplementary.pdf
